# Supplementary material for: Single Nucleotide Polymorphisms of Interleukins and Toll-like Receptors and Neuroimaging Results in Newborns with Congenital HCMV Infection
Source: Viruses. 2021 Sep 7;13(9):1783. doi: 10.3390/v13091783 (PMC8473223; doi:10.3390/v13091783)
Supplement: Supplementary file 1 [file viruses-13-01783-s001.zip]

Archive with 1 entries (1 files):
- viruses-1340800-SI.pdf
